# Supplementary material for: Increase in self-reported empathy during medical school training: A longitudinal study
Source: PLoS One. 2025 Sep 15;20(9):e0332343. doi: 10.1371/journal.pone.0332343 (PMC12435721; doi:10.1371/journal.pone.0332343)
Supplement: S1 — (XLSX) [file pone.0332343.s007.xlsx]

## Sheet: Hoja1
Código	Time 0	Fecha Time 0	Curso actual	Edad	Sexo	Vive con	Enfermedad Grave	Enfermedad Grave Familiar	Allegado afecto	Voluntariado	Tipo voluntariado	Periodo voluntariado	Estudios	Especialidad que gusta 1	Especialidad agrupada 1	Especialidad que gusta 2	Especialidad agrupada 2	Especialidad que gusta 3	Especialidad agrupada 3	Espec gusta def	JSE1 (1)	JSE1 (2)	JSE1 (3)	JSE1 (4)	JSE1 (5)	JSE1 (6)	JSE1 (7)	JSE1 (8)	JSE1 (9)	JSE1 (10)	JSE1 (11)	JSE1 (12)	JSE1 (13)	JSE1 (14)	JSE1 (15)	JSE1 (16)	JSE1 (17)	JSE1 (18)	JSE1 (19)	JSE1 (20)	JSE 1 (TOTAL)	JSE1 PT	JSE1 CC	JSE 1 STS	Código	IRI1 (1)	IRI1 (2)	IRI1 (3)	IRI1 (4)
9344		2016-09-21	1	18	1	2	0	1	2	1	2	1	1	6	#NAME?	11	#NAME?	7	#NAME?	2	5	7	2	7	4	3	5	6	5	6	3	6	7	5	6	6	5	4	7	6	105	59	41	5	9344	4	2	2	3
14748		2016-09-22	1	18	1	2	0	0	0	1	1	1	1	10	#NAME?	14	#NAME?	31	#NAME?	2	7	2	6	7	1	6	7	5	7	7	7	6	7	7	6	7	7	2	7	7	118	58	48	12	14748	5	4	5	2
19741		2016-09-22	1	18	1	1	0	0	0	0	0	0	1	37	#NAME?	33	#NAME?	30	#NAME?	1	7	6	4	5	5	4	6	6	7	7	7	7	7	7	6	7	6	3	7	7	121	63	50	8	19741	5	4	5	4
19745		2016-09-22	1	18	1	1	0	0	0	1	1	1	1	13	#NAME?	5	#NAME?	34	#NAME?	1	7	7	3	6	2	3	7	7	6	5	6	5	6	7	6	4	5	1	7	6	106	53	47	6	19745	3	4	5	4
19746		2016-09-22	1	18	1	1	0	0	0	0	0	0	1	3	#NAME?	7	#NAME?	38	#NAME?	2	7	7	3	7	5	4	7	7	7	7	7	7	7	7	7	7	6	6	2	7	124	67	50	7	19746	3	4	4	5
19747		2016-09-22	1	18	1	2	0	1		1	2	1	2	31	#NAME?	6	#NAME?	34	#NAME?	2	7	7	3	7	4	6	6	7	5	5	6	7	5	6	4	5	4	1	6	4	105	50	46	9	19747	2	5	4	5
29740		2016-09-22	1	18	2	1	0	0	0	1	1	1	1	5	#NAME?	16	#NAME?	30	#NAME?	1	7	7	4	6	2	3	6	5	7	6	6	6	6	7	3	6	6	4	6	5	108	54	47	7	29740	3	2	4	5
29741		2016-09-22	1	19	2	2	1	1	4	1	2	1	3	37	#NAME?	4	#NAME?	15	#NAME?	1	6	6	4	5.44444	3	5	7	6	5	6	7	6	5	7	6	6	6	2	7	6	111.444	54.4444	48	9	29741	5	3	4	2
29742		2016-09-22	1	18	2	3	0	0	0	0	0	0	1	32	#NAME?	13	#NAME?	11	#NAME?	1	4	6	6	7	5	2	2	3	3	5	6	6	6	4	5	3	4	6	7	4	94	48	38	8	29742	4	4	5	4
29745		2016-09-22	1	18	2	2	0	1		0	0	0	1		#NAME?	37	#NAME?	4	#NAME?	1	6	6	4	5	6	5	7	6	5	5	5	6	6	5	5	6	5	5	7	5	110	54	47	9	29745	4	4	4	3
29748		2016-09-22	1	18	1	1	0	0	0	1	2	1	1	34	#NAME?	37	#NAME?	38	#NAME?	1	7	7	3	7	7	3	7	7	7	7	3	7	7	7	7	7	7	1	7	7	122	70	46	6	29748	5	5	5	5
69712		2016-09-22	1	19	1	3	0	1	4	1	2	1	3	13	#NAME?	6	#NAME?	13	#NAME?	2	3	6	6	5	6	6	6	6	6	6	6	6	5	6	4	5	6	4	7	6	111	55	44	12	69712	4	5	4	5
69741		2016-09-22	1	20	2	2	0	1	3	0	0	0	4	13	#NAME?	32	#NAME?	24	#NAME?	1	7	2	5	7	1	4	7	7	7	7	7	7	7	7	7	7	4	7	6	7	120	56	55	9	69741	4	3	5	3
69749		2016-09-22	1	18	1	2	0	1	6	1	1	2	1	6	#NAME?	11	#NAME?	7	#NAME?	2	7	7	4	5	4	4	6	7	6	7	6	5	6	6	7	7	6	4	5	7	116	62	46	8	69749	3	4	4	5
94780		2016-09-22	1	18	2	2	0	1	1	1	1	1	1	34	#NAME?	2	#NAME?	6	#NAME?	1	6	6	5	5	5	5	7	7	6	7	6	6	6	6	6	5	4	7	4	6	115	56	49	10	94780	4	4	3	4
114784		2016-09-22	1	18	1	2	0	0	0	0	0	0	2	31	#NAME?	6	#NAME?	16	#NAME?	2	7	7	5	6	7	5	7	7	7	7	6	7	7	7	7	7	7	5	7	7	132	69	53	10	114784	5	5	3	5
114786		2016-09-22	1	18	1	3	0	0	0	1	2	3	3	23	#NAME?	16	#NAME?	3	#NAME?	1	3	7	1	7	2	1	7	5	3	6	3	7	7	7	7	7	2	4	7	7	100	55	43	2	114786	4	5	4	3
114788		2016-09-22	1	18	1	2	0	0	0	1	2	1	1	7	#NAME?	34	#NAME?	6	#NAME?	2	6	5	5	5	3	7	5	7	6	7	6	5	5	7	7	6	6	1	7	6	112	56	44	12	114788	3	4	2	4
124742		2016-09-22	1	19	1	2	0	0	0	1	2	1	3	37	#NAME?	31	#NAME?	6	#NAME?	1	7	7	5	7	6	4	7	7	7	7	7	7	6	7	7	7	7	5	7	7	131	68	54	9	124742	3	4	4	5
124783		2016-09-22	1	18	2	3	0	0	0	1	2	1	2	34	#NAME?	31	#NAME?	5	#NAME?	1	7	7	6	6	6	4	7	6	7	7	5	7	6	4	5	7	7	4	7	5	120	63	47	10	124783	2	5	4	5
124788		2016-09-22	1	18	2	2	0	0	0	1	2	1	2	24	#NAME?	4	#NAME?	7	#NAME?	1	7	7	3	5	4	4	1	6	7	7	6	7	6	6	6	6	7	4	7	7	113	62	44	7	124788	4	4	4	4
124789		2016-09-22	1	18	1	2	0	0	0	1	2	1	1	6	#NAME?	7	#NAME?	11	#NAME?	2	7	7	4	5	6	3	7	7	7	5	5	6	4	7	7	7	5	4	7	7	117	60	50	7	124789	4	4	3	4
134344		2016-09-22	1	18	2	1	0	0	0	0	0	0	1	32	#NAME?	5	#NAME?	34	#NAME?	1	7	7	2	6	3	2	7	6	7	6	6	5	6	7	7	7	6	3	7	7	114	62	48	4	134344	5	4	2	4
164738		2016-09-22	1	18	1	3	0	1		1	2	3	3	31	#NAME?	6	#NAME?	26	#NAME?	2	7	7	5	4	5	6	7	7	4	7	7	6	6	7	7	4	4	1	1	7	109	55	43	11	164738	4	5	5	4
194741		2016-09-22	1	18	2	1	0	1		1	2	1	1	37	#NAME?	5	#NAME?	24	#NAME?	1	7	7	2	7	5	2	7	6	7	7	7	7	7	6	7	7	6	1	6	7	118	67	47	4	194741	4	5	4	5
194787		2016-09-22	1	18	2	2	0	0	0	1	1	3	1	38	#NAME?	32	#NAME?	7	#NAME?	1	7	6	6	1	6	6	7	7	6	6	6	6	7	6	7	7	6	1	7	7	118	59	47	12	194787	2	4	5	4
1009343		2016-09-22	1	18	2	1	0	0	0	0	0	0	1		#NAME?		#NAME?		#NAME?		4	7	4	6	2	6	5	2	7	7	7	6	7	7	6	7	7	3	7	6	113	62	41	10	1009343	4	3	3	2
1019789		2016-09-22	1	18	2	2	0	0	0	1	2	1	1	7	#NAME?	4	#NAME?	34	#NAME?	2	7	7	3	7	1	2	6	6	7	7	6	6	6	7	6	7	7	4	7	7	116	62	49	5	1019789	5	5	2	3
1019790		2016-09-22	1	18	2	2	0	1		0	0	0	1	32	#NAME?	13	#NAME?	4	#NAME?	1	7	7	4	5	7	5	7	7	7	7	7	7	7	7	7	7	7	1	7	7	127	68	50	9	1019790	5	5	5	4
1029745		2016-09-22	1	18	2	2	0	0	0	0	0	0	1	34	#NAME?	31	#NAME?	5	#NAME?	1	7	6	4	5.44444	5	3	6	6	6	6	6	6	6	6	2	6	6	2	6	6	106.444	54.4444	45	7	1029745	5	3	1	2
1029747		2016-09-22	1	18	2	2	0	1		1	1	1	1	6	#NAME?	31	#NAME?	37	#NAME?	2	5	6	5	6	5	7	6	7	7	6	4	6	4	6	7	7	6	4	7	5	116	59	45	12	1029747	5	5	3	2
1039344		2016-09-22	1	19	1	2	0	0	0	1	2	1	1	7	#NAME?	9	#NAME?	10	#NAME?	2	7	7	1	7	7	6	7	7	7	7	7	7	7	7	7	7	7	4	1	7	124	70	47	7	1039344	5	4	5	4
1069780		2016-09-22	1	18	1	2	0	1		1	2	1	1	37	#NAME?	34	#NAME?	5	#NAME?	1	7	6	3	5	2	2	4	5	6	6	4	4	7	5	7	7	7	1	7	7	102	60	37	5	1069780	5	5	4	4
1114749		2016-09-22	1	19	1	3	0	0	0	0	0	0	1	6	#NAME?	31	#NAME?	11	#NAME?	2	6	5	4	2	1	4	5	6	4	6	5	6	5	7	5	3	5	2	7	6	94	42	44	8	1114749	2	2	4	5
1124743		2016-09-22	1	19	1	2	0	0	0	1	2	1	3	28	#NAME?	18	#NAME?	19	#NAME?	2	7	7	6	7	5	7	7	7	6	7	7	7	7	7	7	7	4	2	6	7	127	64	50	13	1124743	2	5	5	4
1134389		2016-09-22	1	19	1	3	0	0	0	1	2	1	3	13	#NAME?	31	#NAME?	38	#NAME?	2	7	7	4	7	7	4	5.28571	4	6	7	7	6	7	2	6	7	6	4	7	7	117.286	67	42.2857	8	1134389	5	5	4	4
1194781		2016-09-22	1	20	1	3	0	1		1	1	1	4		#NAME?		#NAME?		#NAME?		7	7	7	7	7	6	7	7	7	7	7	7	7	7	7	7	7	2	7	7	134	70	51	13	1194781	3	5	5	5
2014744		2016-09-22	1	20	2	3	0	1	4	0	0	0	1	13	#NAME?	7	#NAME?	36	#NAME?	2	7	6	4	7	3	4	7	6	6	6	6	7	7	7	6	6	6	2	5	7	115	60	47	8	2014744	3	4	5	5
2014746		2016-09-22	1	19	2	2	0	1	1	1	1	2	1	38	#NAME?	32	#NAME?	7	#NAME?	1	3	7	6	7	4	5	7	3	3	7	7	6	5	7	7	5	2	2	7	6	106	53	42	11	2014746	3	2	5	5
2014747		2016-09-22	1	18	2	2	0	0	0	0	0	0	1	31	#NAME?	37	#NAME?	5	#NAME?	2	6	6	3	5	4	5	6	7	7	7	4	7	6	5	4	6	6	3	7	6	110	57	45	8	2014747	4	5	3	4
2019722		2016-09-22	1	18	1	1	0	0	0	0	0	0	1	34	#NAME?	37	#NAME?	21	#NAME?	1	7	7	5	6	4	6	7	7	5	6	6	7	5	7	7	7	5	3	7	6	120	58	51	11	2019722	4	4	5	4
2024746		2016-09-22	1	18	1	1	0	1	4	0	0	0	1	37	#NAME?	21	#NAME?	40	#NAME?	1	6	7	5	6	1	4	3	1	6	6	6	3	5	6	2	4	6	2	7	6	92	49	34	9	2024746	5	5	5	1
2024747		2016-09-22	1	18	2	2	1	1	1	1	2	1	1	31	#NAME?	34	#NAME?	13	#NAME?	2	7	7	4	5	2	2	7	7	7	7	4	5	5	5	3	4	4	2	7	7	101	51	44	6	2024747	4	4	4	5
2024748		2016-09-22	1	19	2	2	0	0	0	0	0	0	1	24	#NAME?	7	#NAME?	13	#NAME?	1	5	6	4	7	1	4	6	5	5	3	4	6	7	5	3	5	4	3	7	4	94	45	41	8	2024748	5	2	3	4
2029744		2016-09-22	1	18	1	2	0	1	1	0	0	0	1	31	#NAME?	38	#NAME?	2	#NAME?	2	6	7	4	7	4	3	7	6	6	6	7	6	6	7	5	7	6	1	7	5	113	59	47	7	2029744	2	2	3	4
2029785		2016-09-22	1	18	2	2	0	1	3	0	0	0	3	13	#NAME?	37	#NAME?	5	#NAME?	1	2	7	3	6	5	4	1	6	7	6	6	3	7	5	3	6	3	2	7	7	96	57	32	7	2029785	4	4	3	3
2034343		2016-09-22	1	18	2	2	0	1	1	1	2	1	1	13	#NAME?	11	#NAME?	7	#NAME?	2	7	7	2	6	7	2	7	7	7	6	7	6	6	6	7	7	7	1	7	6	118	66	48	4	2034343	4	5	4	5
2039343		2016-09-22	1	18	2	2	0	1	4	1	1	1	1	37	#NAME?	3	#NAME?	21	#NAME?	1	7	7	3	3	6	4	6	7	6	7	7	6	5	6	6	7	5	5	7	7	117	59	51	7	2039343	5	3	2	2
2039347		2016-09-22	1	18	1	2	0	0	0	1	1	1	1	13	#NAME?	40	#NAME?	38	#NAME?	1	7	7	6	7	6	5	7	7	5	7	6	6	7	6	7	6	5	3	7	7	124	64	49	11	2039347	4	3	3	5
2094742		2016-09-22	1	18	1	2	0	1		1	2	1	2	7	#NAME?	3	#NAME?	34	#NAME?	2	7	7	2	6	5	2	7	7	6	6	7	4	6	7	7	7	6	5	7	7	118	63	51	4	2094742	5	3	3	4
2104349		2016-09-22	1	18	2	2	1	1		1	2	1	1	31	#NAME?	6	#NAME?	10	#NAME?	2	7	7	7	7	7	7	7	7	7	7	7	7	7	7	7	7	7	3	7	7	136	70	52	14	2104349	3	5	5	5
2114740		2016-09-22	1	18	2	2	0	0	0	0	0	0	1	23	#NAME?	13	#NAME?	32	#NAME?	1	7	7	4	7	5	4	7	7	7	6	7	7	7	7	7	7	6	3	7	7	126	66	52	8	2114740	3	2	3	5
2114743		2016-09-22	1	18	1	1	0	0	0	1	2	3	1	6	#NAME?	11	#NAME?	21	#NAME?	2	7	6	4	5.22222	3	3	6	6	7	6	5	6	6	6	3	6	5	1	7	5	103.222	52.2222	44	7	2114743	5	2	2	2
2114744		2016-09-22	1	18	1	2	0	0	0	1	2	1	1		#NAME?		#NAME?		#NAME?		7	6	3	1	2	2	6	5	5	6	7	6	6	7	6	7	3	2	6	7	100	49	46	5	2114744	4	4	4	4
2114746		2016-09-22	1	18	2	1	0	0	0	0	0	0	1	7	#NAME?	10	#NAME?	6	#NAME?	2	3	7	6	7	6	3	6	7	6	6	2	5	7	4	5	5	6	6	7	6	110	61	40	9	2114746	3	3	4	5
2124740		2016-09-22	1	18	1	2	0	0	0	0	0	0	1	2	#NAME?	39	#NAME?	14	#NAME?	2	6	7	3	5	5	6	5	5	5	6	5	5	5	6	6	6	5	3	6	6	106	56	41	9	2124740	4	3	4	5
2124745		2016-09-22	1	18	1	2	0	0	0	1	2	1	1	37	#NAME?	21	#NAME?	15	#NAME?	1	7	7	4	7	5	3	7	7	7	6	6	7	7	6	7	7	4	3	7	7	121	64	50	7	2124745	5	5	3	3
2124746		2016-09-22	1	18	2	1	0	1		0	0	0	1	31	#NAME?	7	#NAME?	6	#NAME?	2	7	7	5	7	7	5	7	7	7	7	7	7	7	7	7	7	7	3	7	7	132	70	52	10	2124746	3	5	2	5
2134340		2016-09-22	1	18	1	2	0	0	0	1	1	1	1	6	#NAME?	34	#NAME?	31	#NAME?	2	7	7	4	5	5	6	5	5	4	4	6	4	5	5	5	4	5	1	1	7	95	51	34	10	2134340	5	5	4	4
2134347		2016-09-22	1	18	1	2	0	0	0	1	2	3	1	6	#NAME?	31	#NAME?	7	#NAME?	2	7	7	3	5	4	6	7	6	7	7	7	6	5	7	7	7	5	1	7	7	118	61	48	9	2134347	4	5	3	5
2134348		2016-09-22	1	18	2	2	0	0	0	1	2	1	2	7	#NAME?	13	#NAME?	23	#NAME?	2	7	7	4	6	5	5	6	7	7	5	6	6	6	6	5	7	7	4	6	7	119	62	48	9	2134347	3	5	4	5
2164743		2016-09-22	1	18	2	2	0	0	0	1	2	1	1	39	#NAME?	37	#NAME?	13	#NAME?	2	7	6	3	4	6	3	6	5	6	7	6	3	6	6	5	6	7	5	4	6	107	59	42	6	2164743	5	4	4	5
3004347		2016-09-22	1	18	1	1	0	1		1	2	1	1	2	#NAME?	38	#NAME?	14	#NAME?	2	6	7	4	6	4	2	6	5	6	6	6	5	5	6	7	6	7	4	7	6	111	60	45	6	3004347	4	4	4	4
3019749		2016-09-22	1	18	1	2	0	1		1	2	1	1	16	#NAME?	1	#NAME?	6	#NAME?	1	6.28571	7	7	7	7	7	6	7	5	7	7	4	7	7	6	7	5	6	7	7	129.286	65	50.2857	14	3019749	2	2	5	4
3024740		2016-09-22	1	18	1	2	0	0	0	0	0	0	1	37	#NAME?	21	#NAME?	22	#NAME?	1	6	7	3	6	1	2	6	7	5	5	6	7	7	7	6	7	5	5	4	7	109	56	48	5	3024740	5	4	2	4
3024743		2016-09-22	1	18	2	2	0	0	0	1	2	1	2		#NAME?		#NAME?		#NAME?		7	7	7	3	4	7	6	4	7	7	7	6	3	7	7	7	6	4	7	7	120	58	48	14	3024743	5	4	5	2
3029745		2016-09-22	1	18	1	2	0	1		1	2	1	2	21	#NAME?	7	#NAME?	37	#NAME?	2	1	7	3	6	4	4	7	6	7	6	7	6	6	6	6	6	5	3	7	7	110	60	43	7	3029745	5	4	4	4
3029746		2016-09-22	1	18	1	2	0	0	0	1	2	1	2	6	#NAME?	7	#NAME?	31	#NAME?	2	7	6	6	7	3	6	7	5	5	5	5	7	6	6	4	7	5	1	7	4	109	52	45	12	3029746	2	4	3	5
3029747		2016-09-22	1	18	2	2	0	0	0	1	1	1	1	2	#NAME?	37	#NAME?	38	#NAME?	2	7	6	6	7	5	6	7	6	7	6	6	7	6	6	6	6.22222	6	4	7	7	124.222	62.2222	50	12	3029747	4	5	4	4
3039345		2016-09-22	1	18	2	2	0	0	0	1	1	1	1	11	#NAME?	44	#NAME?	31	#NAME?	2	6	7	6	7	4	2	6	6	7	7	7	7	6	7	6	7	7	6	7	7	125	65	52	8	3039345	5	5	2	1
3039348		2016-09-22	1	18	2	2	0	0	0	0	0	0	1	24	#NAME?	40	#NAME?	27	#NAME?	1	5	6	5	7	5	5	7	5	5	5	6	7	5	6	5	7	7	2	7	7	114	59	45	10	3039348	3	3	4	4
3039349		2016-09-22	1	18	2	2	0	0	0	1	1	1	2	31	#NAME?	32	#NAME?	34	#NAME?	2	7	7	4	7	4	4	7	7	7	7	7	6	7	7	7	7	6	2	7	7	124	66	50	8	3039349	5	4	4	4
3069741		2016-09-22	1	18	2	2	0	0	0	1	1	1	1		#NAME?		#NAME?		#NAME?		7	7	3	7	4	3	7	7	3	7	7	6	6	6		4	6	2	7	5	104	49	49	6	3069741	4	4	3	5
3069748		2016-09-22	1	18	2	2	0	0	0	1	2	3	2	6	#NAME?	7	#NAME?	11	#NAME?	2	7	7	3	7	7	3	7	7	7	7	7	7	7	7	7	7	7	1	7	7	126	70	50	6	3069748	3	5	3	4
3099742		2016-09-22	1	18	1	2	0	1		1	1	1	3	5	#NAME?	31	#NAME?	33	#NAME?	1	7	7	3	4	5	2	7	7	7	6	6	6	5	7	7	6	3	6	7	7	115	57	53	5	3099742	3	5	2	2
3114740		2016-09-22	1	18	1	2	1	1		1	1		1	6	#NAME?	38	#NAME?	39	#NAME?	2	7	4	1	4	3	3	4	3	7	7	4	7	4	6	7	5.33333	6	2	4	6	94.3333	53.3333	37	4	3114740	3	3	2	4
3114743		2016-09-22	1	18	2	1	0	0	0	0	0	0	1	32	#NAME?	31	#NAME?	6	#NAME?	1	5	6	3	2	4	4	6	3	6	5	6	5	3	3	5	6	5	2	7	5	91	47	37	7	3114743	4	3	4	3
3114744		2016-09-22	1	18	1	2	0	0	0	1	1	1	1	37	#NAME?	21	#NAME?	32	#NAME?	1	7	7	6	7	6	6	7	7	7	7	6	7	7	7	7	7	7	1	1	7	124	69	43	12	3114744	5	3	4	5
3114748		2016-09-22	1	18	2	2	0	0	0	1	1		1	7	#NAME?	13	#NAME?	5	#NAME?	2	6	5	4	5	4	5	6	7	7	5	5	6	4	7	5	6	5	1	7	5	105	51	45	9	3114748	3	4	4	4
3124740		2016-09-22	1	17	1	2	0	0	0	1	1	1	1	32	#NAME?	31	#NAME?	34	#NAME?	1	7	7	4	7	5	3	7	7	5	7	6	7	6	7	7	6	7	4	7	7	123	64	52	7	3124740	3	4	5	5
3124745		2016-09-22	1	18	1	3	0	0	0	0	0	0	1	6	#NAME?	37	#NAME?	31	#NAME?	2	7	7	4	5	5	3	6	6	6	7	6	6	6	6	7	6	7	3	5	7	115	63	45	7	3124745	4	4	4	4
3134347		2016-09-22	1	18	1	1	0	0	0	1	2	1	1	34	#NAME?	5	#NAME?	32	#NAME?	1	7	6	5	5	3	6	6	6	7	6	6	6	5	7	7	7	6	5	7	7	120	59	50	11	3134347	3	4	5	5
3164749		2016-09-22	1	18	1	1	0	1		1	2	1	1	32	#NAME?	34	#NAME?	38	#NAME?	1	7	7	3	6	6	2	7	6	7	6	7	6	7	7	7	6	7	4	7	7	122	66	51	5	3164749	4	4	3	4
3194741		2016-09-22	1	18	2	2	0	0	0	1	2	1	2	7	#NAME?	23	#NAME?	21	#NAME?	2	7	7	3	6	5	3	7	6	7	6	6	6	7	7	6	6	7	6	7	7	122	64	52	6	3194741	3	4	2	3
3194782		2016-09-22	1	18	1	2	0	1	1	0	0	0	3	16	#NAME?	22	#NAME?	5	#NAME?	1	7	6	3	7	4	2	7	7	5	6	6	6	5	7	4	6	5	2	7	6	108	54	49	5	3194782	4	1	3	4
4009341		2016-09-22	1	18	1	3	0	1	1	1	1	1	1	31	#NAME?	6	#NAME?	13	#NAME?	2	7	7	5	6	2	3	7	6	5	6	7	5	3	6	7	7	5	2	7	7	110	55	47	8	4009341	4	4	4	3
4009384		2016-09-22	1	19	2	2	0	0	0	1	1	1	3	6	#NAME?	31	#NAME?	3	#NAME?	2	7	6	5	6	7	5	6	4	5	6	6	6	6	6	7	6	5	2	7	6	114	60	44	10	4009384	4	2	4	5
4019747		2016-09-22	1	18	2	2	0			1	2	1	1	37	#NAME?	6	#NAME?	21	#NAME?	1	1	7	5	7	7	7	1	7	7	7	6	5	5	7	7	7	7	1	1	7	109	68	29	12	4019747	5	5	5	1
4019748		2016-09-22	1	18	2	2	0	1	4	1	2	1	1	24	#NAME?	6	#NAME?	31	#NAME?	1	3	6	6	7	5	6	6	5	5	6	4	6	6	5	5	5	5	1	7	5	104	55	37	12	4019748	5	4	4	4
4019749		2016-09-22	1	18	1	2	0			1	2	1	1	31	#NAME?	37	#NAME?	8	#NAME?	2	7	7	5	4	3	3	7	6	7	6	7	6	5	7	7	7	7	5	7	7	120	60	52	8	4019748	4	5	5	1
4024740		2016-09-22	1	18	2	3	0	1	5	1	2	1	1	34	#NAME?	28	#NAME?	32	#NAME?	1	6	7	4	5	6	4	7	6	6	5	6	7	7	7	6	6	7	4	6	6	118	61	49	8	4024740	2	2	5	5
4024746		2016-09-22	1	18	1	1	0	0	0	0	0	1	1		#NAME?		#NAME?		#NAME?		3	4	2	6	1	3	6	3	3	4	5	7	6	6	3	5	2	1	1	6	77	40	32	5	4024746	4	2	4	5
4029729		2016-09-22	1	18	2	1	0	0	0	1	1	1	1	13	#NAME?	16	#NAME?	23	#NAME?	1	7	7	6	5	6	6	7	7	5	7	6	6	7	2	7	7	5	1	4	7	115	63	40	12	4029729	5	4	4	5
4029741		2016-09-22	1	18	2	2	0	1	6	1	2	1	1	6	#NAME?	34	#NAME?	5	#NAME?	2	7	5	4	7	7	3	7	5	7	7	6	4	6	7	7	6	7	4	5	7	118	66	45	7	4029741	3	4	2	4
4029743		2016-09-22	1	18	1	1	0			0	0	0	1	31	#NAME?	6	#NAME?	10	#NAME?	2	7	7	3	7	4	5	7	7	7	7	7	7	7	7	7	7	7	2	7	7	126	67	51	8	4029743	2	4	4	4
4069746		2016-09-22	1	18	2	1	1	1	1	1	1	1	1	32	#NAME?	7	#NAME?	38	#NAME?	1	7	6	3	5	2	2	7	7	7	4	6	7	6	6	7	7	7	3	5	7	111	58	48	5	4069746	5	4	4	5
4099704		2016-09-22	1	18	2	1	0	1		1	1	1	1	34	#NAME?	5	#NAME?	38	#NAME?	1	3	7	3	5	6	2	6	6	6	6	6	6	6	5	7	6	6	2	6	6	106	61	40	5	4099704	4	4	3	4
4099743		2016-09-22	1	18	1	2	0	0	0	1	1	1	1	37	#NAME?	6	#NAME?	38	#NAME?	1	6	7	6	7	6	4	7	7	6	7	7	7	7	7	7	7	5	3	7	7	127	66	51	10	4099743	4	5	5	5
4099744		2016-09-22	1	18	1	2	0	1		1	2	1	1	37	#NAME?	21	#NAME?	13	#NAME?	1	7	7	3	7	4	3	6	7	6	7	7	5	7	7	7	7	5	1	5	6	114	63	45	6	4099744	3	4	5	5
4099745		2016-09-22	1	18	1	2	0	1		1	2	1	1	31	#NAME?	2	#NAME?	24	#NAME?	2	5	7	5	6	5	4	7	4	7	7	6	6	7	5.28571	6	6	3	2	7	7	112.286	61	42.2857	9	4099745	5	4	3	3
4114744		2016-09-22	1	18	1	1	0			1	2	1	1	31	#NAME?	7	#NAME?	34	#NAME?	2	7	6	3	7	7	3	7	6	7	6	7	4	7	4	7	7	7	2	7	7	118	68	44	6	4114744	4	5	5	4
4124741		2016-09-22	1	18	1			1	1	0	0	0	1	31	#NAME?	6	#NAME?	34	#NAME?	2	7	7	6	6	7	6	7	6	7	5	6	7	6	6	6	6	6	7	7	6	127	62	53	12	4124741	4	5	4	5
4124743		2016-09-22	1	18	1	2	0	1	2	0	0	0	1	32	#NAME?	34	#NAME?	26	#NAME?	1	7	6	4	7	3	6	7	7	6	7	7	7	5	7	7	7	6	4	7	7	124	61	53	10	4124743	4	5	4	5
4124747		2016-09-22	1	18	1	2	0	0	0	1	2	1	1	31	#NAME?	34	#NAME?	37	#NAME?	2	3	6	4	7	2	1	4	7	4	6	6	6	6	6	7	7	5	4	7	7	105	57	43	5	4124747	1	5	5	1
4134343		2016-09-22	1	18	1	7	0	1		0	0	0	1	37	#NAME?	4	#NAME?	14	#NAME?	1	7	7	4	3	4	6	7	2	7	7	6	7	4	6	6	6	5	1	5	7	107	56	41	10	4134343	5	5	4	5
4164748		2016-09-22	1	18	2	2	0			0	0	0	1	33	#NAME?	31	#NAME?	34	#NAME?	2	7	7	4	5	5	4	6	6	6	7	6	6	7	6	6	6	6	2	7	6	115	61	46	8	4164748	4	4	4	4
5019735		2016-09-22	1	18	1	1	0	0	0	1	1	1	1		#NAME?		#NAME?		#NAME?		7	7	7	7	5	7	7	7	7	7	7	7	7	7	7	7	7	1	7	7	132	68	50	14	5019735	2	5	5	5
5019745		2016-09-22	1	18	1	2	0	0	0	1	2	3	1	16	#NAME?	37	#NAME?	13	#NAME?	1	7	7	4	7	7	4	7	7	7	7	6	7	7	7	7	7	7	3	3	7	125	70	47	8	5019745	3	5	4	5
5024722		2016-09-22	1	18	2	1	0	0	0	1	1	1	1	32	#NAME?	34	#NAME?	3	#NAME?	1	6	7	7	6	7	5	6	6	6	6	6	5	5	7	7	6	6	3	7	7	121	63	46	12	5024722	3	5	4	5
5029741		2016-09-22	1	18	1	2	0	0	0	1	1	1	1	21	#NAME?	34	#NAME?	3	#NAME?	1	7	5	5	4	2	5	5	4	6	7	7	7	2	7	7	7	5	1	7	7	107	52	45	10	5029741	5	5	5	5
5114746		2016-09-22	1	18	1	2	0	0	0	1	1	1	1	13	#NAME?	3	#NAME?	37	#NAME?	1	7	7	5	5	5	4	2	4	7	6	7	7	6	6	5	6	7	2	4	7	109	61	39	9	5114746	3	2	2	4
5164782		2016-09-22	1	18	2	2	0	0	0	0	0	0	1	5	#NAME?	6	#NAME?	7	#NAME?	1	7	7	6	2	4	6	7	7	7	7	7	5	6	6	7	7	6	2	6	7	119	60	47	12	5164782	3	2	4	5
6009349		2016-09-22	1	18	2	2	0	0	0	1	1	1	2	32	#NAME?	31	#NAME?	39	#NAME?	1	6	7	4	6	2	3	7	6	7	7	5	6	6	6	7	7	6	4	7	6	115	61	47	7	6009349	4	4	4	5
6009388		2016-09-22	1	18	2	2	0	1		1	1	1	1	10	#NAME?	38	#NAME?	40	#NAME?	2	7	7	3	6	6	1	7	5	7	7	7	6	6	7	7	6	6	4	2	7	114	65	45	4	6009388	5	4	2	2
6014736		2016-09-22	1	18	2	1	0	0	0	0	0	0	1		#NAME?		#NAME?		#NAME?		6	7	4	6	4	5	7	6	6	6	6	6	6	5	4	6	5	4	7	6	112	56	47	9	6014736	3	2	5	5
6019749		2016-09-22	1	18	1	2	0	0	0	1	1	1	1	37	#NAME?	16	#NAME?	32	#NAME?	1	7	7	2	7	3	2	7	7	7	7	7	7	6	7	6	7	5	3	1	7	112	62	46	4	6019749	4	5	4	5
6019786		2016-09-22	1	19	1	3	0	1	3	1	2	1	3	32	#NAME?	5	#NAME?	37	#NAME?	1	7	7	4	7	4	2	7	7	5	5	7	7	5	7	6	5	2	2	7	7	110	53	51	6	6019786	3	3	4	4
6029740		2016-09-22	1	19	1	2	0	0	0	0	0	0	1		#NAME?		#NAME?		#NAME?		7	7	5	4	4	5	7	6	7	6	6	6	6	7	7	7	6	1	5	7	116	61	45	10	6029740	5	4	4	5
6029745		2016-09-22	1	18	2	2	0	0	0	0	0	0	1	13	#NAME?	11	#NAME?	5	#NAME?	2	7	7	4	7	7	4	6	7	7	7	4	7	7	7	7	7	6	1	7	7	123	69	46	8	6029745	3	2	4	4
6039349		2016-09-22	1	18	1	2	0	1	1	1	2	1	1	32	#NAME?	6	#NAME?	11	#NAME?	1	7	7	5	3	2	4	3	4	7	6	5	6	6	7	4	7	6	2	7	7	105	55	41	9	6039349	5	3	5	3
6099737		2016-09-22	1	18	1	2	0	1	4	1	2	1	3	31	#NAME?	10	#NAME?	13	#NAME?	2	7	7	5	7	4	3	7	7	7	7	7	7	7	7	7	7	6	1	7	7	124	66	50	8	6099737	4	4	4	4
6114741		2016-09-22	1	18	1	3	0	1	4	1	1	1	1	31	#NAME?	13	#NAME?	7	#NAME?	2	4	7	3	7	4	5	7	7	6	7	7	5	7	7	7	7	7	3	7	7	121	66	47	8	6114741	3	4	5	5
6114746		2016-09-22	1	18	1	2	0	0	0	1	2	1	1	6	#NAME?	24	#NAME?	16	#NAME?	2	7	7	6	7	6	5	7	7	7	7	7	6	7	7	7	7	7	7	7	7	135	69	55	11	6114746	3	4	3	3
6114748		2016-09-22	1	18	1	2	0	1		1	2	1	1	38	#NAME?	37	#NAME?	4	#NAME?	1	4	6	6	7	3	6	4	5	6	7	6	6	6	6	6	5	6	1	7	6	109	58	39	12	6114748	5	4	3	3
6194703		2016-09-22	1	19	2	1	0	0	0	0	0	0	1	32	#NAME?	38	#NAME?	31	#NAME?	1	7	7	3	7	5	3	7	7	7	7	6	7	7	7	5	7	7	1	7	7	121	66	49	6	6194703	3	2	4	4
7004308		2016-09-22	1	19	2	1	0	0	0	0	0	0	1	6	#NAME?	7	#NAME?	13	#NAME?	2	7	7	5	7	5	6	7	7	7	7	7	7	7	7	7	7	7	2	6	7	129	68	50	11	7004308	4	5	5	5
7014744		2016-09-22	1	18	1	2	0	0	0	1	1	3	1	31	#NAME?	11	#NAME?	6	#NAME?	2	5	7	5	7	6	4	4	2	2	7	7	4	7	6	4	6	2	2	7	5	99	53	37	9	7014744	1	3	3	5
7019709		2016-09-22	1	24	2	3	0	0	0	1	1		3	13	#NAME?	31	#NAME?	10	#NAME?	2	6	5.55556	5	5	6	5	5	5	7	6	7	6	4	5	5	5	5	3	7	7	109.556	55.5556	44	10	7019709	4	3	4	5
7024701		2016-09-22	1	18	1	1	1	0	0	0	0	0	1	5	#NAME?	7	#NAME?	1	#NAME?	1	7	7	3	4	3	6	7	7	7	5	6	6	5	6	6	6	6	4	4	6	111	55	47	9	7024701	4	4	2	4
7024703		2016-09-22	1	18	2	1	0	0	0	0	0	0	1	34	#NAME?	5	#NAME?	37	#NAME?	1	2	5	2	4	2	4	4	1	6	6	7	7	7	7	6	6	6	3	4	6	95	54	35	6	7024703	3	4	4	4
7024782		2016-09-22	1	19	1	3	0	0	0	0	0	0	3	32	#NAME?	31	#NAME?	6	#NAME?	1	7	7	4	7	6	2	6	7	6	7	6	7	4	7	7	7	6	2	7	7	119	64	49	6	7024782	3	3	4	4
7029701		2016-09-22	1	18	1	2	0	0	0	0	0	0	1	34	#NAME?	32	#NAME?	24	#NAME?	1	5	6	3	5	6	3	6	6	7	7	7	6	4	7	6	6	6	3	7	7	113	60	47	6	7029701	4	4	5	4
7029702		2016-09-22	1	20	1	3	0	1	1	1	2	1	3	13	#NAME?	37	#NAME?	34	#NAME?	1	7	7	5	7	4	3	7	7	7	7	7	7	5	7	7	7	7	5	7	7	127	65	54	8	7029702	5	5	4	4
7029705		2016-09-22	1	18	1	1	0	0	0	1	1	1	1	31	#NAME?	32	#NAME?	13	#NAME?	2	5	7	7	7	4	7	7	7	7	7	7	7	7	7	7	7	5	6	5	6	129	64	51	14	7029705	2	5	5	4
7029709		2016-09-22	1	18	1	2	0	0	0	0	0	0	1	34	#NAME?	38	#NAME?	21	#NAME?	1	6	5	5	6	2	6	7	2	7	6	6	7	7	7	6	7	6	1	7	7	113	59	43	11	7029709	4	4	4	5
7034300		2016-09-22	1	18	1	2	0	0	0	1	2	3	1	37	#NAME?	32	#NAME?	34	#NAME?	1	7	7	6	5	6	5	6	6	7	7	7	7	7	7	6	7	5	1	7	7	123	64	48	11	7034300	5	4	4	5
7064703		2016-09-22	1	18	1	2	0	0	0	1	2	1	1	31	#NAME?	32	#NAME?	11	#NAME?	2	5	7	3	7	5	3	7	6	5	7	7	4	4	6	1	7	7	5	7	6	109	56	47	6	7064703	1	3	4	3
7069702		2016-09-22	1	18	1	1	0	0	0	0	0	0	1	32	#NAME?	38	#NAME?	34	#NAME?	1	7	7	6	5	7	7	7	7	7	7	7	7	7	7	7	7	7	5	7	7	135	68	54	13	7069702	5	4	5	4
7094707		2016-09-22	1	19	2	2	0	0	0	0	0	0	1		#NAME?		#NAME?		#NAME?		6	5	5	6	6	1	5	6	6	5	4	3	6	6	4	5	6	2	7	5	99	54	39	6	7094707	5	4	3	4
7099702		2016-09-22	1	20	1	3	0	1	4	1	2	1	3	13	#NAME?	31	#NAME?	34	#NAME?	2	1	7	5	5	5	5	7	7	6	6	7	6	3	7	7	6	6	4	7	7	114	58	46	10	7099702	3	4	4	5
7099706		2016-09-22	1	18	2	1	0	1	1	1	2	1	1	32	#NAME?	2	#NAME?	31	#NAME?	1	3	7	6	4	2	2	5	4	7	7	6	6	5	6	5	7	5	4	7	6	104	55	41	8	7099706	3	5	3	3
7114700		2016-09-22	1	18	2	2	0	0	0	1	1	1	1	5	#NAME?	34	#NAME?	32	#NAME?	1	6	5	7	6	4	5	6	5	7	5	7	6	5	7	7	7	6	4	6	7	118	59	47	12	7114700	3	4	5	5
7114706		2016-09-22	1	18	1	1	0	0	0	2	0	0	1	14	#NAME?	3	#NAME?	7	#NAME?	2	4	6	4	7	4	3	6	3	7	7	6	6	7	7	2	6	7	2	7	7	108	60	41	7	7114706	2	4	5	4
7114707		2016-09-22	1	18	1	2	0	0	0	1	1	3	1	5	#NAME?	22	#NAME?	13	#NAME?	1	7	6	4	5	1	3	7	6	5	7	7	7	7	7	5.55556	7	5	1	7	7	111.556	55.5556	49	7	7114707	4	5	3	4
7124706		2016-09-22	1	18	2	1	0	1		1	1	1	1	32	#NAME?	38	#NAME?	31	#NAME?	1	6	5	2	7	5	3	6	5	5	5	6	6	6	7	7	6	5	5	7	7	111	58	48	5	7124706	4	2	3	4
7124781		2016-09-22	1	19	1	3	0			1	2	1	3	6	#NAME?	31	#NAME?	38	#NAME?	2	7	7	4	7	7	5	7	7	7	7	7	7	7	7	7	7	4	1	7	7	126	67	50	9	7124781	5	5	5	3
7194702		2016-09-22	1	19	1	3	0	0	0	0	0	0	1	13	#NAME?	7	#NAME?	10	#NAME?	2	4	5	5	4	6	5	5	5	5	7	5	1	6	6	6	6	6	5	7	7	106	58	38	10	7194702	4	2	4	5
8019747		2016-09-22	1	18	1	1	0	1	4	0	0	0	1	13	#NAME?	37	#NAME?	5	#NAME?	1	7	7	5	7	2	5	7	7	7	4	7	7	7	7	7	7	7	2	7	7	123	62	51	10	8019747	2	3	4	4
8019784		2016-09-22	1	18	1	2	0	0	0	1	1	1	1	39	#NAME?	37	#NAME?	32	#NAME?	2	1	7	6	7	6	6	7	7	7	7	6	7	7	7	7	7	6	2	7	7	124	68	44	12	8019784	5	4	5	5
8019785		2016-09-22	1	18	1	2	0			1	2	1	1	9	#NAME?	6	#NAME?	37	#NAME?	2	7	7	1	7	3	6	7	7	6	7	7	7	7	7	7	7	7	5	7	7	126	65	54	7	8019785	5	5	1	5
8019786		2016-09-22	1	18	1	2	0	0	0	0	0	0	1	13	#NAME?	32	#NAME?	38	#NAME?	1	6	7	6	7	5	6	7	7	7	6	7	7	7	7	6	7	7	2	6	7	127	66	49	12	8019786	2	5	5	4
8024742		2016-09-22	1	18	1	1		1	5	0	0	0	1	38	#NAME?	34	#NAME?	31	#NAME?	1	5	5	6	7	6	5	6	4	6	4	5	7	7	6	4	6	5	2	7	6	109	56	42	11	8024742	5	5	4	4
8024781		2016-09-22	1	18	1	2	0	1	6	1	2	2	1	37	#NAME?	24	#NAME?	4	#NAME?	1	7	6	5	7	6	7	7	7	7	7	6	7	7	7	7	7	7	3	7	7	131	68	51	12	8024781	4	2	5	5
8024787		2016-09-22	1	18	2	2	0	0	0	1	1	1	3	11	#NAME?	7	#NAME?	2	#NAME?	2	3	5	4	7	4	4	6	6	5	4	5	6	7	6	5	6	6	5	7	5	106	54	44	8	8024787	3	2	5	4
8029742		2016-09-22	1	18	1	2	0	1	2	0	0	0	1	37	#NAME?	34	#NAME?	24	#NAME?	1	7	5	4	7	6	4	7	6	7	7	3	6	4	7	7	6	6	2	7	7	115	62	45	8	8029742	3	5	2	4
8029787		2016-09-22	1	18	2	2	0	1	1	1	2	1	2		#NAME?	38	#NAME?	25	#NAME?	1	7	7	3	2	6	3	7	6	7	6	7	7	6	7	5	7	6	6	7	6	118	58	54	6	8029787	4	3	5	5
8094744		2016-09-22	1	18	2	2	0	0	0	0	0	0	1	32	#NAME?	38	#NAME?	31	#NAME?	1	6	6	5	6	6	3	6	6	6	4	5	6	5	6	2	6	6	3	6	7	106	54	44	8	8094744	4	4	4	4
8124740		2016-09-22	1	18	1	2		0	0	0	0	0	1	38	#NAME?	34	#NAME?	4	#NAME?	1	7	7	6	5	6	4	6	2	7	7	6	1	5	6	7	6	4	5	4	7	108	61	37	10	8124740	5	4	4	4
8124743		2016-09-22	1	18	1	2	0	0	0	1	2	1	1	9	#NAME?	10	#NAME?	21	#NAME?	2	7	7	6	7	5	7	7	7	7	7	7	6	7	7	7	7	7	4	7	7	133	68	52	13	8124743	3	4	5	4
8124747		2016-09-22	1	18	1	1	0	1		0	0	0	1		#NAME?	31	#NAME?	38	#NAME?	2	7	7	4	7	5	4	7	7	7	7	7	6	6	7	6	7	3	1	7	6	118	61	49	8	8124747	1	1	3	4
8124780		2016-09-22	1	18	1	2	0	0	0	1	2	1	1	34	#NAME?	37	#NAME?	31	#NAME?	1	7	7	5	7	5	6	7	5	7	7	7	7	7	7	7	7	7	1	4	7	124	68	45	11	8124780	4	5	5	5
8164748		2016-09-22	1	18	1	2	0	0	0	1	1	1	1	32	#NAME?	7	#NAME?	6	#NAME?	1	7	7	5	7	4	3	6	6	6	7	7	6	6	7	7	7	7	3	7	6	121	64	49	8	8164748	5	3	5	4
8164782		2016-09-22	1	18	1	1	0	0	0	1	2	1	1	32	#NAME?	34	#NAME?	1	#NAME?	1	7	7	6	6	3	6	7	4	7	6	7	7	6	7	7	7	6	4	7	7	124	62	50	12	8164782	5	5	5	5
8194782		2016-09-22	1	18	1	3	0	0	0	0	0	0	1	34	#NAME?	8	#NAME?	16	#NAME?	1	7	7	4	7	4	3	7	6	7	7	7	7	7	7	6	7	6	2	7	7	122	65	50	7	8194782	2	4	4	5
				18.2012
Gente que entró en Time 1
7024744						3	0	0	0	1					#NAME?		#NAME?		#NAME?		7	7	3	7	4	1	7	7	7	5	6	7	7	7	7	7	6	3	3	7	115	64	47	4	7024744
8194784						2	0	0	0	1	1	1		31	#NAME?	32	#NAME?	38	#NAME?	2	5.94737	7	6	6	5	6	7	6	6	7	7	7	5	7	5	6	4	2	7	7	118.947	58	48.9474	12	8194784
8194785						3	0	1	1	1	1	2		6	#NAME?	31	#NAME?	35	#NAME?	2	7	7	5	7	7	4	7	6	7	7	7	6	7	7	7	7	6	2	7	7	127	69	49	9	8194785
8194786					2	1	0	0	0	0	0	0		8	#NAME?	31	#NAME?	24	#NAME?	2	6.10526	7	4	6	5	5	3	6	7	7	7	7	7	7	7	7	7	3	7	7	122.105	67	46.1053	9	8194786
8194788					1	3	1	0	0	1	2	2		31	#NAME?	13	#NAME?	25	#NAME?	2	7	7	4	6	4	6	7	7	7	7	7	6	5	7	7	7	7	4	4	7	123	64	49	10	8194788
[truncated: 370 more columns]

## Sheet: Hoja2
ESPECIALIDAD	NUMERO	ESPECIALIDADES AGRUPADAS	PASANTIAS AGRUPADAS			CODIFICACION
Alergología	1	1	1	#NAME?	#NAME?	1	MEDICAS
AP	2	2	2	#NAME?	#NAME?	2	BASICAS + IMG
Anestesia	3	7	2	#NAME?	#NAME?	3	MEDICOQUIRURGICAS
Med familia	4	6	1	#NAME?	#NAME?	4	QUIRURGICAS
Cardiología	5	1	1	#NAME?	#NAME?	5	PSIQUIATRIA
Cir cardíaca	6	4	2	#NAME?	#NAME?	6	MEDICINA FAMILIA
Cir general	7	4	2	#NAME?	#NAME?	7	ANESTESIA
Cir maxilofacial	8	3	2	#NAME?	#NAME?	1	MEDICAS
Cir pediatrica	9	4	2	#NAME?	#NAME?	2	NO MEDICAS
Cir plástica	10	4	2	#NAME?	#NAME?
Cir torácica	11	4	2	#NAME?	#NAME?
Cir vascular	12	4	2	#NAME?	#NAME?
COT	13	3	2	#NAME?	#NAME?
Dermatología	14	3	2	#NAME?	#NAME?
Digestivo	15	1	1	#NAME?	#NAME?
Endocrino	16	1	1	#NAME?	#NAME?
Forense	17	1	1	#NAME?	#NAME?
Infecciosas	18	1	1	#NAME?	#NAME?
Inmunología	19	2	2	#NAME?	#NAME?
Geriatría	20	1	1	#NAME?	#NAME?
Ginecología	21	3	2	#NAME?	#NAME?
Hematología	22	1	1	#NAME?	#NAME?
Med deporte	23	1	1	#NAME?	#NAME?
Med interna	24	1	1	#NAME?	#NAME?
Med paliativa	25	1	1	#NAME?	#NAME?
med preventiva	26	1	1	#NAME?	#NAME?
Med trabajo	27	1	1	#NAME?	#NAME?
Microbiología	28	2	2	#NAME?	#NAME?
Nefrología	29	1	1	#NAME?	#NAME?
Neumología	30	1	1	#NAME?	#NAME?
Neurocirugía	31	4	2	#NAME?	#NAME?
Neurología	32	1	1	#NAME?	#NAME?
Oftalomología	33	3	2	#NAME?	#NAME?
Onco médica	34	1	1	#NAME?	#NAME?
Onco RT	35	1	1	#NAME?	#NAME?
ORL	36	3	2	#NAME?	#NAME?
Pediatría	37	1	1	#NAME?	#NAME?
Psiquiatría	38	5	1	#NAME?	#NAME?
Radiología	39	2	2	#NAME?	#NAME?
Rehabilitación	40	1	1	#NAME?	#NAME?
Reumatología	41	1	1	#NAME?	#NAME?
UCI	42	1	1	#NAME?	#NAME?
Urgencias	43	1	1	#NAME?	#NAME?
Urología	44	3	2	#NAME?	#NAME?
Otras	45	1	1	#NAME?	#NAME?
